# Supplementary material for: NGR1 Ameliorates Hepatocyte Steatosis and Mitochondrial Dysfunction Associated with the Restoration of NDUFS2
Source: Pharmaceuticals (Basel). 2026 Mar 24;19(4):524. doi: 10.3390/ph19040524 (PMC13118776; doi:10.3390/ph19040524)
Supplement: Supplementary file 1 [file pharmaceuticals-19-00524-s001.zip]

Archive with 1 entries (1 files):
- pharmaceuticals-4200788-supplementary.pdf
